# Supplementary material for: Signaling through polymerization and degradation: Analysis and simulations of T cell activation mediated by Bcl10
Source: PLoS Comput Biol. 2021 May 20;17(5):e1007986. doi: 10.1371/journal.pcbi.1007986 (PMC8184007; doi:10.1371/journal.pcbi.1007986)
Supplement: S1 Table — (XLSX) [file pcbi.1007986.s002.xlsx]

## Sheet: Sheet1
	Table A. Statistics for Fig 1E.
	Comparison:	Proportion of punctate Bcl10 at 20 min post-activation (sample 1) vs. at 40 min post-activation (sample 2)
	Statistical test:	Two-sample t-Test with unequal variances
	Statistical parameters:	- Mean proportion for sample 1 (20 min post-activation), N =	0.2459
		- Mean proportion for sample 2 (40 min post-activation), N =	0.3574
		- Degrees of freedom with unequal variances	89.4768
		- Sample standard deviation for sample 1	0.204
		- Sample standard deviation for sample 2	0.205
		- Confidence interval for difference of means	[0.0274, 0.1956]
		- p-Value	0.01
	Software and functions:	MATLAB R2018a, ttest2
	Table B. Statistics for Fig 1F.
	Comparison:	Proportion of filamentous Bcl10 longer than 1 µm at 20 min post-activation (sample 1) vs. at 40 min post-activation (sample 2)
	Statistical test:	Two-sample t-Test with unequal variances
	Statistical parameters:	- Mean proportion for sample 1 (20 min post-activation), N = 47	0.4448
		- Mean proportion for sample 2 (40 min post-activation), N = 53	0.3117
		- Degrees of freedom with unequal variances	92.9814
		- Sample standard deviation for sample 1	0.1895
		- Sample standard deviation for sample 2	0.1694
		- Confidence interval for difference of means	[0.0613, 0.2048]
		- p-Value	0.0003875
	Software and functions:	MATLAB R2018a, ttest2
