# Supplementary material for: Signaling through polymerization and degradation: Analysis and simulations of T cell activation mediated by Bcl10
Source: PLoS Comput Biol. 2021 May 20;17(5):e1007986. doi: 10.1371/journal.pcbi.1007986 (PMC8184007; doi:10.1371/journal.pcbi.1007986)
Supplement: S2 Table — (XLSX) [file pcbi.1007986.s003.xlsx]

## Sheet: Sheet1
	S2 Table. Statistics for Fig 2C.
	Comparison:	Number of Bcl10-autophagosome contacts at at 20 min post-activation (sample 1) vs. at 40 min post-activation (sample 2)
	Statistical test:	Two-sample t-Test with unequal variances
	Statistical parameters:	- Mean proportion for sample 1 (20 min post-activation), N = 47	9.596
		- Mean proportion for sample 2 (40 min post-activation), N = 53	16.17
		- Degrees of freedom with unequal variances	92.9814
		- Sample standard deviation for sample 1	9.219
		- Sample standard deviation for sample 2	6.988
		- Confidence interval for difference of means	[3.289, 9.859]
		- p-Value	1.448e-4
	Software and functions:	MATLAB R2018a, ttest2
