# Supplementary material for: Signaling through polymerization and degradation: Analysis and simulations of T cell activation mediated by Bcl10
Source: PLoS Comput Biol. 2021 May 20;17(5):e1007986. doi: 10.1371/journal.pcbi.1007986 (PMC8184007; doi:10.1371/journal.pcbi.1007986)
Supplement: S3 Table — (XLSX) [file pcbi.1007986.s004.xlsx]

## Sheet: Sheet1
	Table A. Statistics for Fig 3C Punctate.
	Comparison:	Proportion of Bcl10-autophagosome contacts on punctate Bcl10 at 20 min post-activation (sample 1) vs. at 40 min post-activation (sample 2)
	Statistical test:	Two-sample t-Test with unequal variances
	Statistical parameters:	- Mean proportion for sample 1 (20 min post-activation), N = 47	0.127
		- Mean proportion for sample 2 (40 min post-activation), N = 53	0.401
		- Degrees of freedom with unequal variances	97.9975
		- Sample standard deviation for sample 1	0.1942
		- Sample standard deviation for sample 2	0.2204
		- Confidence interval for difference of means	[0.1917, 0.3563]
		- p-Value	2.027e-9
	Software and functions:	MATLAB R2018a, ttest2
	Table B. Statistics for Fig 3C Filaments.
	Comparison:	Distribution of filamentous-Bcl10-autophagosome contacts at 20 min post-activation (sample 1) vs. at 40 min post-activation (sample 2)
	Statistical test:	Two-sample KS-Test
	Statistical parameters:	- KS-statistic	0.028
		- p-Value	0.0847
	Software and functions:	MATLAB R2018a, kstest2
	Table C. Statistics for Fig 3D 20 min.
	Comparison:	Proportion of punctate-Bcl10-autophagosome contacts at 20 min in the experimental images (sample 1) vs. randomized images (sample 2)
	Statistical test:	Paired sample (dependent sample) t-Test
	Statistical parameters:	- Mean proportion for sample 1 (experimental images), N = 47	0.127
		- Mean proportion for sample 2 (randomized images), N = 47	0.0895
		- Degrees of freedom with unequal variances	46
		- Sample standard deviation	0.1431
		- Confidence interval for difference of means	[-0.0045, 0.0795]
		- p-Value	0.079
	Software and functions:	MATLAB R2018a, ttest
	Table D. Statistics for Fig 3D 40 min.
	Comparison:	Proportion of punctate-Bcl10-autophagosome contacts at 40 min in the experimental images (sample 1) vs. randomized images (sample 2)
	Statistical test:	Paired sample (dependent sample) t-Test
	Statistical parameters:	- Mean proportion for sample 1 (experimental images), N = 53	0.401
		- Mean proportion for sample 2 (randomized images), N = 53	0.1425
		- Degrees of freedom with unequal variances	52
		- Sample standard deviation	0.1588
		- Confidence interval for difference of means	[0.2147, 0.3023]
		- p-Value	2.149e-16
	Software and functions:	MATLAB R2018a, ttest
	Table E. Statistics for Fig 3E 20 min.
	Comparison:	Distribution of filamentous-Bcl10-autophagosome contacts 20 min post-activation in the experimental images (sample 1) vs. randomized images (sample 2)
	Statistical test:	Two-sample KS-Test
	Statistical parameters:	- KS-statistic	0.07
		- p-Value	1.101e-11
	Software and functions:	MATLAB R2018a, kstest2
	Table F. Statistics for Fig 3E 40 min.
	Comparison:	Distribution of filamentous-Bcl10-autophagosome contacts 40 min post-activation in the experimental images (sample 1) vs. randomized images (sample 2)
	Statistical test:	Two-sample KS-Test
	Statistical parameters:	- KS-statistic	0.0644
		- p-Value	2.009e-16
	Software and functions:	MATLAB R2018a, kstest2
