# Supplementary material for: Signaling through polymerization and degradation: Analysis and simulations of T cell activation mediated by Bcl10
Source: PLoS Comput Biol. 2021 May 20;17(5):e1007986. doi: 10.1371/journal.pcbi.1007986 (PMC8184007; doi:10.1371/journal.pcbi.1007986)
Supplement: S4 Table — Average filament lengths, filament length variances, and rho correlation values for simulations in Fig 4E. Numbers highlighted in red most closely match observed values. (XLSX) [file pcbi.1007986.s005.xlsx]

## Sheet: Sheet1
	Table A. Statistics for Fig 4E.
	Average Bcl10 Filament Length - simulated (µm)					Average Bcl10 Filament Length- observed (µm)
		p_attach = 0.001	p_attach = 0.01	p_attach = 0.1		20 min post-activation	1.5275
	p_activate = 0.01	3.04077	2.57216	2.03181		40 min post-activation	1.3212
	p_activate = 0.05	2.39808	1.91598	1.48276
	p_activate = 0.10	2.03812	1.58261	1.23312
	p_activate = 0.50	1.35461	1.02844	0.81561
	Table B. Statistics for Fig 4E.
	Variance of Bcl10 Filament Length - simulated (µm2)					Variance of Bcl10 Filament Length - observed (µm2)
		p_attach = 0.001	p_attach = 0.01	p_attach = 0.1		20 min post-activation	0.3533
	p_activate = 0.01	0.781582	1.07506	1.34316		40 min post-activation	0.289
	p_activate = 0.05	0.676951	0.633632	0.675124
	p_activate = 0.10	0.465332	0.383033	0.43207
	p_activate = 0.50	0.178724	0.103831	0.0975195
	Table C. Statistics for Fig 4E.
	Correlation between filament length and number of puncta - simulated					Correlation between filament length and number of puncta - observed
	ρ	p_attach = 0.001	p_attach = 0.01	p_attach = 0.1		20 min post-activation	0.3533
	p_activate = 0.01	0.728	0.796	0.769		40 min post-activation	0.289
	p_activate = 0.05	0.727	0.855	0.722
	p_activate = 0.10	0.767	0.736	0.397
	p_activate = 0.50	0.699	-0.229	-0.561
